# Supplementary material for: Identification of microRNA158 from Anthurium andraeanum and Its Function in Cold Stress Tolerance
Source: Plants (Basel). 2022 Dec 4;11(23):3371. doi: 10.3390/plants11233371 (PMC9735552; doi:10.3390/plants11233371)
Supplement: Supplementary file 1 [file plants-11-03371-s001.zip]

Archive with 1 entries (1 files):
- plants-1994346-supplementary.pdf
